# Supplementary material for: A Critical Review of Risk Assessment Models for Listeria monocytogenes in Dairy Products
Source: Foods. 2023 Dec 11;12(24):4436. doi: 10.3390/foods12244436 (PMC10742501; doi:10.3390/foods12244436)
Supplement: Supplementary file 1 [file foods-12-04436-s001.zip]

Archive with 1 entries (1 files):
- foods-2756441-supplementary.xlsx
