# Supplementary material for: A Critical Review of Risk Assessment Models for Listeria monocytogenes in Dairy Products
Source: Foods. 2023 Dec 11;12(24):4436. doi: 10.3390/foods12244436 (PMC10742501; doi:10.3390/foods12244436)
Supplement: Supplementary file 1 [file foods-12-04436-s001.zip › foods-2756441-supplementary.xlsx]

## Sheet: Feuil1
Model	Language	Sharing opportunity	Access to code
Bemrah et al. [13]	@risk	Not specified
FDA-HealthCanada [9]	Analytica®	Analytica® model	Accessible on request ("... Analytica® model are available at http://www.fda.gov/Food/FoodScienceResearch/RiskSafetyAssessment/")
Tiwari et al. [14]	@risk	Not specified
Condoleo et al. [15]	@risk	Not specified
Sanaa et al. [16]	SAS	Web interface to provide input parameters of the model	Restricted to cheese processing companies
Campagnollo et al. [17]	@risk	Not specified
Tenenhaus-Aziza et al. [12]	Matlab	Not specified
Koutsoumanis et al. [18]	@risk	Not specified
Latorre et al. [19]	@risk	Not specified
FDA-FSIS [7]	Excel Visual Basic	Yes	The modeling software was initially on the JIFSAN clearinghouse website (http://www.foodriskclearinghouse.umd.edu)
FAO-WHO [8]	Analytica®	Not specified
Giacometti et al. [20]	@risk	Not specified
Pérez-Rodríguez et al. [10]	@risk	@risk spreadsheets together with manual	https://zenodo.org/records/822350#.WV5HHmeweUk
Yang and Yoon [21]	@risk	Not specified
Soto-Beltrán et al. [22]	Not specified	Not specified
Njage et al. [23]	R	Full scripts	In supplementary material of the article
EFSA BIOHAZ [11]	R	R scripts (Zenodo) and fskx files (RAKIP repository)	https://zenodo.org/records/1117742 and https://knime.bfr.berlin/landingpage/RAKIP-Model-Repository
